# Supplementary material for: Comparison of Nanopore and Synthesis-Based Next-Generation Sequencing Platforms for SARS-CoV-2 Variant Monitoring in Wastewater
Source: Int J Mol Sci. 2023 Dec 6;24(24):17184. doi: 10.3390/ijms242417184 (PMC10743471; doi:10.3390/ijms242417184)
Supplement: Supplementary file 1 [file ijms-24-17184-s001.zip]

Archive with 1 entries (1 files):
- ijms-2727570-supplementary.pdf
